# Supplementary material for: Identification and Characterization of Novel Inhibitors of Human Poly(ADP-Ribose) Polymerase-1
Source: Molecules. 2025 Jun 25;30(13):2728. doi: 10.3390/molecules30132728 (PMC12250713; doi:10.3390/molecules30132728)
Supplement: Supplementary file 1 [file molecules-30-02728-s001.zip]

Archive with 1 entries (1 files):
- molecules-3580049-supplementary.pdf
